# Supplementary material for: Anti-RBD IgA and IgG Response and Transmission in Breast Milk of Anti-SARS-CoV-2 Vaccinated Mothers
Source: Pathogens. 2022 Feb 24;11(3):286. doi: 10.3390/pathogens11030286 (PMC8952534; doi:10.3390/pathogens11030286)
Supplement: Supplementary file 1 [file pathogens-11-00286-s001.zip]

Archive with 1 entries (1 files):
- pathogens-1561012-supplementary.pdf
